# Supplementary material for: Luteolin in Safflower Leaves Suppresses Microglial Inflammation Through FOXO3-Mediated Trem2 Transcription
Source: Antioxidants (Basel). 2025 Dec 12;14(12):1495. doi: 10.3390/antiox14121495 (PMC12729663; doi:10.3390/antiox14121495)
Supplement: Supplementary file 1 [file antioxidants-14-01495-s001.zip]

Archive with 3 entries (3 files):
- Supplementary figure-20251124.pptx
- Supplementary raw data-20251124.pptx
- Supplementary table.pdf
